# Supplementary material for: Evaluation of Insecticides Susceptibility and Malaria Vector Potential of Anopheles annularis s.l. and Anopheles vagus in Assam, India
Source: PLoS One. 2016 Mar 24;11(3):e0151786. doi: 10.1371/journal.pone.0151786 (PMC4807056; doi:10.1371/journal.pone.0151786)
Supplement: S1 Table — (XLS) [file pone.0151786.s001.xls]

## Sheet: Sheet1
Deltamethrin											Deltamethrin
		Time (min)											Time (min)
Mos Sp.	N	10	20	30	40	50	60				Mos Sp.	N	10	20	30	40	50	60
	30	4	8	17	19	20	28					30	2	8	17	18	20	29
	30	3	9	20	25	27	30					30	6	18	25	27	30	30
An. annularis	30	6	10	25	27	30	30				An vagus	30	4	16	23	28	30	30
	30	1	10	14	19	20	20					30	0	14	16	20	21	25
	30	3	15	19	22	27	28					30	1	20	22	23	29	30
	150	17	52	95	112	124	136					150	13	76	103	116	130	144
DDT											DDT
		Time (min)											Time (min)
Mos Sp.	N	10	20	30	40	50	60				Mos Sp.	N	10	20	30	40	50	60
	30	4	9	11	15	15	16					30	10	13	11	14	19	19
	30	6	8	10	12	12	12					30	4	4	4	5	9	11
An. annularis	30	10	13	14	14	19	20				An vagus	30	3	6	9	10	10	10
	30	1	1	1	2	5	5					30	1	1	1	2	5	5
	30	2	3	4	5	9	9					30	2	3	4	5	9	8
	150	23	34	40	48	60	62					150	20	27	29	36	52	53
Malathion											Malathion
		Time (min)											Time (min)
Mos Sp.	N	10	20	30	40	50	60				Mos Sp.	N	10	20	30	40	50	60
	30	3	7	7	13	18	20					30	4	10	17	28	29	29
	30	2	6	6	12	15	23					30	3	7	7	13	18	21
An. annularis	30	4	6	7	10	17	21				An vagus	30	2	6	8	14	23	23
	30	0	0	2	9	10	11					30	0	0	2	9	10	11
	30	0	1	3	13	18	18					30	0	1	3	13	18	18
	150	9	20	25	57	78	93					150	9	24	37	77	98	102
lanbda cyhalothrin											lanbda cyhalothrin
		Time (min)											Time (min)
Mos Sp.	N	10	20	30	40	50	60				Mos Sp.	N	10	20	30	40	50	60
	30	4	9	25	25	28	29					30	2	10	21	27	30	30
	30	4	11	23	27	29	30					30	4	11	23	27	29	30
An. annularis	30	2	12	21	25	28	30				An vagus	30	1	8	20	25	28	29
	30	3	11	15	25	26	29					30	3	11	15	25	26	29
	30	2	9	11	17	17	17					30	2	9	11	17	17	17
	150	15	52	95	119	128	135					150	12	49	90	121	130	135
