# Supplementary material for: Evaluation of Insecticides Susceptibility and Malaria Vector Potential of Anopheles annularis s.l. and Anopheles vagus in Assam, India
Source: PLoS One. 2016 Mar 24;11(3):e0151786. doi: 10.1371/journal.pone.0151786 (PMC4807056; doi:10.1371/journal.pone.0151786)
Supplement: S2 Table — (XLS) [file pone.0151786.s002.xls]

## Sheet: Sheet1
	An annularis										Combined data for An vagus for four villages
	N	10	20	30	40	50	60				BPHC
DM	78	3	30	45	58	65	67					N	10	20	30	40	50	60
	75	5	28	42	59	70	70				DM	156	36	105	136	144	148	155
	61	10	26	32	48	50	51					84	8	29	50	75	79	82
	58	8	29	32	35	41	48					75	3	26	43	58	72	73
Total	272	26	113	151	200	226	236					109	12	38	68	99	103	106
											Total	424	59	198	297	376	402	416
DDT	122	1	7	18	27	30	35
	75	2	4	10	14	24	28				DDT	154	0	6	7	13	18	27
	110	1	4	5	16	25	35					36	7	13	16	20	24	26
	66	10	18	24	26	38	41					75	1	4	5	15	21	25
Total	373	14	33	57	83	117	139					61	10	18	24	26	38	41
											Total	326	18	41	52	74	101	119
MA	31	2	6	10	17	25	25
	42	1	5	15	20	26	35				MA	134	1	3	50	96	118	123
	29	2	4	10	16	18	21					48	0	4	6	12	29	41
	37	1	2	14	20	23	30					75	0	1	10	39	61	72
Total	139	6	17	49	73	92	111					78	0	9	11	19	49	68
											Total	335	1	17	77	166	257	304
LC	54	7	15	20	24	35	38
	47	5	17	23	31	34	41				LC	131	8	41	80	97	105	111
	33	3	10	15	20	27	28					41	2	9	18	29	33	33
	48	4	12	20	28	35	40					75	1	18	25	37	49	63
Total	182	19	54	78	103	131	147					66	2	13	27	39	53	53
											Total	313	13	81	150	202	240	260
