# Supplementary material for: Evaluation of Insecticides Susceptibility and Malaria Vector Potential of Anopheles annularis s.l. and Anopheles vagus in Assam, India
Source: PLoS One. 2016 Mar 24;11(3):e0151786. doi: 10.1371/journal.pone.0151786 (PMC4807056; doi:10.1371/journal.pone.0151786)
Supplement: S3 Table — (XLS) [file pone.0151786.s003.xls]

## Sheet: Sheet1
		Vectortest assay- O
	An vagus							An annularis
	Orang							Orang
	Pool No	Loc	Total No	Res	Plas species			Pool No	Loc	Total No	Res	Plas species
	1	1	20	Neg				1	1	20	Neg
	2	1	20	Pos	Pf			2	1	20	Neg
	3	1	20	Neg				3	1	20	Neg
	4	2	20	Neg				4	2	20	Neg
	5	2	20	Neg				5	2	20	Neg
	6	3	20	Neg				6	3	20	Neg
	7	3	20	Neg				7	3	20	Neg
	8	4	20	Neg				8	4	20	Neg
	9	4	20	Neg				9	4	20	Neg
	10	4	20	Neg				10	4	20	Neg
	11	2	20	Neg				11	2	20	Neg
	12	2	20	Neg				12	2	20	Neg
	13	2	20	Neg				13	2	20	Neg
	14	3	20	Neg				14	3	20	Neg
	15	3	20	Neg				15	3	20	Neg
	16	3	20	Pos	Pf			16	3	20	Neg
	17	3	20	Neg				17	3	20	Neg
	18	1	20	Pos	Pf			18	1	20	Neg
	19	1	20	Neg				19	1	20	Neg
	20	1	20	Neg				20	1	20	Pos	Pf
	21	4	20	Neg				21	4	20	Neg
	22	4	20	Neg				22	4	20	Neg
	23	4	20	Neg				23	4	20	Neg
	24	4	20	Neg					Total	460	1	1
	25	1	20	Neg
	26	1	20	Neg
	27	3	20	Neg
	Total		540	3	3

## Sheet: Sheet2
		Vectortest assay in-B
	An vagus							An annularis
	Balipara							Balipara
	Pool No	Loc	Total No	Res	Plas species			Pool No	Loc	Total No	Res	Plas species
	1	1	25	Neg				1	1	20	Neg
	2	1	25	Neg				2	1	20	Neg
	3	2	25	Neg				3	1	20	Neg
	4	2	25	Neg				4	2	20	Neg
	5	2	25	Neg				5	2	20	Neg
	6	2	25	Neg				6	3	20	Neg
	7	2	25	Neg				7	3	20	Neg
	8	3	25	Pos	P falciparum			8	4	20	Neg
	9	3	25	Neg				9	4	20	Neg
	10	3	25	Neg				10	4	20	Neg
	11	3	25	Neg				11	2	20	Neg
	12	3	25	Neg				12	2	20	Neg
	13	4	25	Neg				13	2	20	Neg
	14	4	25	Neg				14	3	20	Neg
	15	4	25	Neg				15	3	20	Neg
	16	4	25	Neg				16	3	20	Neg
	17	1	25	Neg					Total	320	0
	18	1	25	Neg
	19	1	25	Neg
	20	1	25	Neg
	21	2	25	Neg
	22	2	25	Neg
	23	2	25	Neg
	24	2	25	Neg
	25	2	25	Neg
	26	2	25	Neg
	27	2	25	Neg
	28	3	25	Neg
	29	3	25	Neg
	30	4	25	Neg
	31	4	25	Neg
	32	4	25	Neg
		Total	800	1	1
